# Supplementary material for: ﻿The history and typification of Liliumbrownii A.Lemoinier (Liliaceae)
Source: PhytoKeys. 2022 May 5;195:29–62. doi: 10.3897/phytokeys.195.81755 (PMC9849037; doi:10.3897/phytokeys.195.81755)
Supplement: XML Treatment for Lilium brownii [file phytokeys.195.81755-treatment1.xml]

<!DOCTYPE tp:taxon-treatment
  PUBLIC "-//TaxonX//DTD Taxonomic Treatment Publishing DTD v0 20100105//EN" "tax-treatment-NSO.dtd">
<tp:taxon-treatment xmlns:tp="http://www.plazi.org/taxpub"><tp:treatment-meta><kwd-group><label>Taxon classification</label><kwd>
              <named-content content-type="kingdom">Plantae</named-content>
            </kwd><kwd>
              <named-content content-type="order">Liliales</named-content>
            </kwd><kwd>
              <named-content content-type="family">Liliaceae</named-content>
            </kwd></kwd-group><mixed-citation publication-type="journal"><person-group><name><surname>Compton</surname><given-names>James A.</given-names></name></person-group><article-title>﻿The history and typification of <italic><tp:taxon-name><tp:taxon-name-part taxon-name-part-type="genus" reg="Lilium">Lilium</tp:taxon-name-part><tp:taxon-name-part taxon-name-part-type="species" reg="brownii">brownii</tp:taxon-name-part></tp:taxon-name></italic> A.Lemoinier (<tp:taxon-name><tp:taxon-name-part taxon-name-part-type="family">Liliaceae</tp:taxon-name-part></tp:taxon-name>)</article-title><source>PhytoKeys</source><day>05</day><month>05</month><year>2022</year><volume>195</volume><fpage>29</fpage><lpage>62</lpage><pub-id pub-id-type="doi">10.3897/phytokeys.195.81755</pub-id></mixed-citation></tp:treatment-meta><tp:nomenclature><label>﻿</label><tp:taxon-name>
            <object-id xmlns:xlink="http://www.w3.org/1999/xlink" content-type="arpha" xlink:type="simple">43620CB4-0E09-5364-9C4C-037F1792ED8C</object-id>
            <tp:taxon-name-part taxon-name-part-type="genus" reg="Lilium">Lilium</tp:taxon-name-part>
            <tp:taxon-name-part taxon-name-part-type="species" reg="brownii">brownii</tp:taxon-name-part>
          </tp:taxon-name><tp:taxon-authority>A.Lemoinier, Ann. Soc. Hort. Dép. N. 13: 7 (1841).</tp:taxon-authority></tp:nomenclature><tp:treatment-sec sec-type="Neotype designated here" id="SECID0EQKAI"><title>Neotype designated here.</title><p>China, Guizhou Province, Pin-fa, 26 June 1907, <italic>P.J.Cavalerie</italic> s.n. (neo. E!) [E-00934044]. Note: this is also the holotype of <tp:taxon-name><tp:taxon-name-part taxon-name-part-type="genus" reg="Lilium">Lilium</tp:taxon-name-part><tp:taxon-name-part taxon-name-part-type="species" reg="longiflorum">longiflorum</tp:taxon-name-part><tp:taxon-name-part taxon-name-part-type="infraspecific-rank">var.</tp:taxon-name-part><tp:taxon-name-part taxon-name-part-type="variety" reg="purpureoviolaceum">purpureoviolaceum</tp:taxon-name-part></tp:taxon-name> H.Lév. See also above under typification. <ext-link xmlns:xlink="http://www.w3.org/1999/xlink" xlink:href="https://data.rbge.org.uk/search/herbarium/?specimen_num=956330&amp;cfg=zoom.cfg&amp;filename=E00934044.zip" ext-link-type="uri" xlink:type="simple">https://data.rbge.org.uk/search/herbarium/?specimen_num=956330&amp;cfg=zoom.cfg&amp;filename=E00934044.zip</ext-link></p></tp:treatment-sec></tp:taxon-treatment>
