# Supplementary material for: ﻿The history and typification of Liliumbrownii A.Lemoinier (Liliaceae)
Source: PhytoKeys. 2022 May 5;195:29–62. doi: 10.3897/phytokeys.195.81755 (PMC9849037; doi:10.3897/phytokeys.195.81755)
Supplement: XML Treatment for Lilium brownii var. brownii [file phytokeys.195.81755-treatment2.xml]

<!DOCTYPE tp:taxon-treatment
  PUBLIC "-//TaxonX//DTD Taxonomic Treatment Publishing DTD v0 20100105//EN" "tax-treatment-NSO.dtd">
<tp:taxon-treatment xmlns:tp="http://www.plazi.org/taxpub"><tp:treatment-meta><kwd-group><label>Taxon classification</label><kwd>
              <named-content content-type="kingdom">Plantae</named-content>
            </kwd><kwd>
              <named-content content-type="order">Liliales</named-content>
            </kwd><kwd>
              <named-content content-type="family">Liliaceae</named-content>
            </kwd></kwd-group><mixed-citation publication-type="journal"><person-group><name><surname>Compton</surname><given-names>James A.</given-names></name></person-group><article-title>﻿The history and typification of <italic><tp:taxon-name><tp:taxon-name-part taxon-name-part-type="genus" reg="Lilium">Lilium</tp:taxon-name-part><tp:taxon-name-part taxon-name-part-type="species" reg="brownii">brownii</tp:taxon-name-part></tp:taxon-name></italic> A.Lemoinier (<tp:taxon-name><tp:taxon-name-part taxon-name-part-type="family">Liliaceae</tp:taxon-name-part></tp:taxon-name>)</article-title><source>PhytoKeys</source><day>05</day><month>05</month><year>2022</year><volume>195</volume><fpage>29</fpage><lpage>62</lpage><pub-id pub-id-type="doi">10.3897/phytokeys.195.81755</pub-id></mixed-citation></tp:treatment-meta><tp:nomenclature><label>﻿</label><tp:taxon-name>
            <object-id xmlns:xlink="http://www.w3.org/1999/xlink" content-type="arpha" xlink:type="simple">1215230B-0E42-58B0-BE44-422FF8461B86</object-id>
            <tp:taxon-name-part taxon-name-part-type="genus" reg="Lilium">Lilium</tp:taxon-name-part>
            <tp:taxon-name-part taxon-name-part-type="species" reg="brownii">brownii</tp:taxon-name-part>
            <tp:taxon-name-part taxon-name-part-type="infraspecific-rank">var.</tp:taxon-name-part>
            <tp:taxon-name-part taxon-name-part-type="variety" reg="brownii">brownii</tp:taxon-name-part>
          </tp:taxon-name><tp:nomenclature-citation-list><tp:nomenclature-citation><tp:taxon-name>
                <tp:taxon-name-part taxon-name-part-type="genus" reg="Lilium"/>
                <tp:taxon-name-part taxon-name-part-type="species" reg="japonicum"/>
                <tp:taxon-name-part taxon-name-part-type="infraspecific-rank"/>
                <tp:taxon-name-part taxon-name-part-type="variety" reg="brownii"/>
              </tp:taxon-name><comment>≡ <tp:taxon-name><tp:taxon-name-part taxon-name-part-type="genus" reg="Lilium">Lilium</tp:taxon-name-part><tp:taxon-name-part taxon-name-part-type="species" reg="japonicum">japonicum</tp:taxon-name-part><tp:taxon-name-part taxon-name-part-type="infraspecific-rank">var.</tp:taxon-name-part><tp:taxon-name-part taxon-name-part-type="variety" reg="brownii">brownii</tp:taxon-name-part></tp:taxon-name> (A.Lemoinier) Baker (as <tp:taxon-name><tp:taxon-name-part taxon-name-part-type="genus" reg="Lilium">L.</tp:taxon-name-part><tp:taxon-name-part taxon-name-part-type="species" reg="japonicum">japonicum</tp:taxon-name-part><tp:taxon-name-part taxon-name-part-type="infraspecific-rank">var.</tp:taxon-name-part><tp:taxon-name-part taxon-name-part-type="variety" reg="brounii">brounii</tp:taxon-name-part></tp:taxon-name>), Gard. Chron. 1871(1): 709 (1871). </comment></tp:nomenclature-citation><tp:nomenclature-citation><tp:taxon-name>
                <tp:taxon-name-part taxon-name-part-type="genus" reg="Lilium"/>
                <tp:taxon-name-part taxon-name-part-type="species" reg="brownii"/>
                <tp:taxon-name-part taxon-name-part-type="infraspecific-rank"/>
                <tp:taxon-name-part taxon-name-part-type="variety" reg="primarium"/>
              </tp:taxon-name><comment>≡ <tp:taxon-name><tp:taxon-name-part taxon-name-part-type="genus" reg="Lilium">Lilium</tp:taxon-name-part><tp:taxon-name-part taxon-name-part-type="species" reg="brownii">brownii</tp:taxon-name-part><tp:taxon-name-part taxon-name-part-type="infraspecific-rank">var.</tp:taxon-name-part><tp:taxon-name-part taxon-name-part-type="variety" reg="primarium">primarium</tp:taxon-name-part></tp:taxon-name> Stapf in Elwes, Gard. Chron., ser. 3, 70: 101 (1921) – See Note above under typification. </comment></tp:nomenclature-citation><tp:nomenclature-citation><tp:taxon-name>
                <tp:taxon-name-part taxon-name-part-type="genus" reg="Lilium"/>
                <tp:taxon-name-part taxon-name-part-type="species" reg="odorum"/>
              </tp:taxon-name><comment>= <tp:taxon-name><tp:taxon-name-part taxon-name-part-type="genus" reg="Lilium">Lilium</tp:taxon-name-part><tp:taxon-name-part taxon-name-part-type="species" reg="odorum">odorum</tp:taxon-name-part></tp:taxon-name> Planch., Fl. Serres Jard. Eur. 9: 53 (1853–1854) Lectotype designated here [Icon]: t. 876 Fl. Serres Jard. Eur. 9 (1853–1854) </comment></tp:nomenclature-citation><tp:nomenclature-citation><tp:taxon-name>
                <tp:taxon-name-part taxon-name-part-type="genus" reg="Lilium"/>
                <tp:taxon-name-part taxon-name-part-type="species" reg="brownii"/>
                <tp:taxon-name-part taxon-name-part-type="infraspecific-rank"/>
                <tp:taxon-name-part taxon-name-part-type="variety" reg="odorum"/>
              </tp:taxon-name><comment>≡ <tp:taxon-name><tp:taxon-name-part taxon-name-part-type="genus" reg="Lilium">Lilium</tp:taxon-name-part><tp:taxon-name-part taxon-name-part-type="species" reg="brownii">brownii</tp:taxon-name-part><tp:taxon-name-part taxon-name-part-type="infraspecific-rank">var.</tp:taxon-name-part><tp:taxon-name-part taxon-name-part-type="variety" reg="odorum">odorum</tp:taxon-name-part></tp:taxon-name> (Planch.) W.Watson, The Garden 47: 97, (1895). </comment></tp:nomenclature-citation><tp:nomenclature-citation><tp:taxon-name>
                <tp:taxon-name-part taxon-name-part-type="genus" reg="Lilium"/>
                <tp:taxon-name-part taxon-name-part-type="species" reg="longiflorum"/>
                <tp:taxon-name-part taxon-name-part-type="infraspecific-rank"/>
                <tp:taxon-name-part taxon-name-part-type="variety" reg="purpureoviolaceum"/>
              </tp:taxon-name><comment>= <tp:taxon-name><tp:taxon-name-part taxon-name-part-type="genus" reg="Lilium">Lilium</tp:taxon-name-part><tp:taxon-name-part taxon-name-part-type="species" reg="longiflorum">longiflorum</tp:taxon-name-part><tp:taxon-name-part taxon-name-part-type="infraspecific-rank">var.</tp:taxon-name-part><tp:taxon-name-part taxon-name-part-type="variety" reg="purpureoviolaceum">purpureoviolaceum</tp:taxon-name-part></tp:taxon-name> H.Lév., Repert. Spec. Nov. Regni Veg. 6: 264 (1909). Holotype: China, Guizhou, Pin-fa, 26 June 1907, <italic>P.J.Cavalerie</italic> s.n. (holo. E!) [E-00934044]; paratype: China, Guizhou, Pin-fa, 13 Feb 1902, <italic>P.J.Cavalerie</italic> 448, (para. K!). </comment></tp:nomenclature-citation><tp:nomenclature-citation><tp:taxon-name>
                <tp:taxon-name-part taxon-name-part-type="genus" reg="Lilium"/>
                <tp:taxon-name-part taxon-name-part-type="species" reg="australe"/>
              </tp:taxon-name><comment>= <tp:taxon-name><tp:taxon-name-part taxon-name-part-type="genus" reg="Lilium">Lilium</tp:taxon-name-part><tp:taxon-name-part taxon-name-part-type="species" reg="australe">australe</tp:taxon-name-part></tp:taxon-name> Stapf in Elwes, Gard. Chron., ser. 3, 70: 101 (1921). Lectotype designated here from syntypes: China, Hong Kong, (as <tp:taxon-name><tp:taxon-name-part taxon-name-part-type="genus" reg="Lilium">Lilium</tp:taxon-name-part><tp:taxon-name-part taxon-name-part-type="species" reg="longiflorum">longiflorum</tp:taxon-name-part></tp:taxon-name>) 1847, <italic>Captain Champion</italic> 23 (lecto. K!) [K-000464652]; isolectotype: China, Hong Kong, (as <tp:taxon-name><tp:taxon-name-part taxon-name-part-type="genus" reg="Lilium">Lilium</tp:taxon-name-part><tp:taxon-name-part taxon-name-part-type="species" reg="longiflorum">longiflorum</tp:taxon-name-part></tp:taxon-name>) sheet labelled 23 (isolecto. K!) [K-000464653]; isolectotype: China, Hong Kong (as <tp:taxon-name><tp:taxon-name-part taxon-name-part-type="genus" reg="Lilium">Lilium</tp:taxon-name-part><tp:taxon-name-part taxon-name-part-type="species" reg="longiflorum">longiflorum</tp:taxon-name-part></tp:taxon-name>) without collector, but with number “23”, without locality or date (isolecto. K!) [K-000464655] !); syntypes: China, Hong Kong, (as <tp:taxon-name><tp:taxon-name-part taxon-name-part-type="genus" reg="Lilium">Lilium</tp:taxon-name-part><tp:taxon-name-part taxon-name-part-type="species" reg="longiflorum">longiflorum</tp:taxon-name-part></tp:taxon-name>) top of ridge, 28 June 1859 “Colonel Urquhart”, sheet labelled 200 (syn. K!) [K-000464654 </comment></tp:nomenclature-citation><tp:nomenclature-citation><tp:taxon-name>
                <tp:taxon-name-part taxon-name-part-type="genus" reg="Lilium"/>
                <tp:taxon-name-part taxon-name-part-type="species" reg="brownii"/>
                <tp:taxon-name-part taxon-name-part-type="infraspecific-rank"/>
                <tp:taxon-name-part taxon-name-part-type="variety" reg="australe"/>
              </tp:taxon-name><comment>≡ <tp:taxon-name><tp:taxon-name-part taxon-name-part-type="genus" reg="Lilium">Lilium</tp:taxon-name-part><tp:taxon-name-part taxon-name-part-type="species" reg="brownii">brownii</tp:taxon-name-part><tp:taxon-name-part taxon-name-part-type="infraspecific-rank">var.</tp:taxon-name-part><tp:taxon-name-part taxon-name-part-type="variety" reg="australe">australe</tp:taxon-name-part></tp:taxon-name> (Stapf) Stearn, Lilies of the World: 165 (1950). </comment></tp:nomenclature-citation><tp:nomenclature-citation><tp:taxon-name>
                <tp:taxon-name-part taxon-name-part-type="genus" reg="Lilium"/>
                <tp:taxon-name-part taxon-name-part-type="species" reg="brownii"/>
                <tp:taxon-name-part taxon-name-part-type="infraspecific-rank"/>
                <tp:taxon-name-part taxon-name-part-type="variety" reg="colchesteri"/>
              </tp:taxon-name><comment>= <tp:taxon-name><tp:taxon-name-part taxon-name-part-type="genus" reg="Lilium">Lilium</tp:taxon-name-part><tp:taxon-name-part taxon-name-part-type="species" reg="brownii">brownii</tp:taxon-name-part><tp:taxon-name-part taxon-name-part-type="infraspecific-rank">var.</tp:taxon-name-part><tp:taxon-name-part taxon-name-part-type="variety" reg="colchesteri">colchesteri</tp:taxon-name-part></tp:taxon-name> E.H.Wilson, Lilies East Asia: 30 (1925). Lectotype designated here: [Icon] Bot. Mag. 38: t.1591 (1813) as <tp:taxon-name><tp:taxon-name-part taxon-name-part-type="genus" reg="Lilium">L.</tp:taxon-name-part><tp:taxon-name-part taxon-name-part-type="species" reg="japonicum">japonicum</tp:taxon-name-part></tp:taxon-name> non Thunb. </comment></tp:nomenclature-citation><tp:nomenclature-citation><tp:taxon-name>
                <tp:taxon-name-part taxon-name-part-type="genus" reg="Lilium"/>
                <tp:taxon-name-part taxon-name-part-type="species" reg="anhuiense"/>
              </tp:taxon-name><comment>= <tp:taxon-name><tp:taxon-name-part taxon-name-part-type="genus" reg="Lilium">Lilium</tp:taxon-name-part><tp:taxon-name-part taxon-name-part-type="species" reg="anhuiense">anhuiense</tp:taxon-name-part></tp:taxon-name> D.C.Zhang &amp; J.Z.Shao, Acta Phytotax. Sin. 29: 475 (1991). Holotype: China, Anhui, Shitai, Guniujiang, 1800 m alt. 18 June 1983, <italic>Shao Jian-Zhang</italic> 8350111 (ANUB). </comment></tp:nomenclature-citation></tp:nomenclature-citation-list></tp:nomenclature><tp:treatment-sec sec-type="description" id="SECID0EGYAI"><title>Description.</title><p>A variable species with a wide distribution across central and southern China. Three varieties are recognisable.</p><p><italic>Bulb</italic> subglobose frequently slightly flattened 2–5 × 2–7 cm, scales white, ovate, thick, sometimes articulated; <italic>stem</italic> 70–200 cm, green or reddish tinged, smooth or papillose, rooting at base when growing; <italic>leaves</italic> scattered, sessile, linear, lanceolate, (oblanceolate or obovate-lanceolate in var. viridulum) (5) – 16 × (0.6) – 2 cm, glabrous, dark green, paler beneath, 3–7 veined, margins entire or undulate; <italic>inflorescence</italic> 1–7 flowered, subumbellate; <italic>pedicels</italic> 3–6 cm long, glabrous; <italic>flowers</italic> horizontal, slightly to strongly fragrant, tepals spreading gradually from the base, recurved at apex, ivory white within, externally suffused or finely speckled with reddish-purple, especially on the three outer tepals, often with pronounced reddish-purple colour along mid-ribs (greenish externally in var. <italic>chloraster</italic>) 13–18 × 2–4 cm; inner tepals 13–18 × 3.5–5 cm; nectaries linear, green, papillose or subglabrous along margins; <italic>stamens</italic> 10–13 cm long, slightly upwardly curving, glabrous or papillose at base, anthers versatile, linear, brown or orange-brown, pollen cinnabar to reddish-brown; <italic>style</italic> 9–11 cm long, glabrous or pubescent at base, stigma 6–8 mm across, trilobed, pale greenish-yellow; <italic>capsule</italic> 4–6 × 3–4 cm, cylindrical, six-ribbed.</p></tp:treatment-sec><tp:treatment-sec sec-type="distribution" id="SECID0EC1AI"><title>Distribution.</title><p><bold>China</bold>: Anhui, Fujian, Gansu, Guangdong, Guangxi, Guizhou, Henan, Hubei, Hunan, Jiangxi, Shaanxi, Sichuan, Yunnan, Zhejiang.</p></tp:treatment-sec><tp:treatment-sec sec-type="ecology" id="SECID0EK1AI"><title>Ecology.</title><p>Growing in open grassy meadows, rocky hillsides, open woods and amongst low scrub, 100 to 2200 m alt. Flowering in June to August.</p></tp:treatment-sec><tp:treatment-sec sec-type="Illustration" id="SECID0EP1AI"><title>Illustration.</title><p><ext-link xmlns:xlink="http://www.w3.org/1999/xlink" xlink:href="http://apps.kew.org/herbcat/getImage.do?imageBarcode=K000464654" ext-link-type="uri" xlink:type="simple">http://apps.kew.org/herbcat/getImage.do?imageBarcode=K000464654</ext-link> (as <italic><tp:taxon-name><tp:taxon-name-part taxon-name-part-type="genus" reg="Lilium">Lilium</tp:taxon-name-part><tp:taxon-name-part taxon-name-part-type="species" reg="australe">australe</tp:taxon-name-part></tp:taxon-name></italic>)</p></tp:treatment-sec></tp:taxon-treatment>
