# Supplementary material for: ﻿The history and typification of Liliumbrownii A.Lemoinier (Liliaceae)
Source: PhytoKeys. 2022 May 5;195:29–62. doi: 10.3897/phytokeys.195.81755 (PMC9849037; doi:10.3897/phytokeys.195.81755)
Supplement: XML Treatment for Lilium brownii var. chloraster [file phytokeys.195.81755-treatment3.xml]

<!DOCTYPE tp:taxon-treatment
  PUBLIC "-//TaxonX//DTD Taxonomic Treatment Publishing DTD v0 20100105//EN" "tax-treatment-NSO.dtd">
<tp:taxon-treatment xmlns:tp="http://www.plazi.org/taxpub"><tp:treatment-meta><kwd-group><label>Taxon classification</label><kwd>
              <named-content content-type="kingdom">Plantae</named-content>
            </kwd><kwd>
              <named-content content-type="order">Liliales</named-content>
            </kwd><kwd>
              <named-content content-type="family">Liliaceae</named-content>
            </kwd></kwd-group><mixed-citation publication-type="journal"><person-group><name><surname>Compton</surname><given-names>James A.</given-names></name></person-group><article-title>﻿The history and typification of <italic><tp:taxon-name><tp:taxon-name-part taxon-name-part-type="genus" reg="Lilium">Lilium</tp:taxon-name-part><tp:taxon-name-part taxon-name-part-type="species" reg="brownii">brownii</tp:taxon-name-part></tp:taxon-name></italic> A.Lemoinier (<tp:taxon-name><tp:taxon-name-part taxon-name-part-type="family">Liliaceae</tp:taxon-name-part></tp:taxon-name>)</article-title><source>PhytoKeys</source><day>05</day><month>05</month><year>2022</year><volume>195</volume><fpage>29</fpage><lpage>62</lpage><pub-id pub-id-type="doi">10.3897/phytokeys.195.81755</pub-id></mixed-citation></tp:treatment-meta><tp:nomenclature><label>﻿</label><tp:taxon-name>
            <object-id xmlns:xlink="http://www.w3.org/1999/xlink" content-type="arpha" xlink:type="simple">26D1FDBD-B636-5C99-9A34-66DD9DE67E35</object-id>
            <tp:taxon-name-part taxon-name-part-type="genus" reg="Lilium">Lilium</tp:taxon-name-part>
            <tp:taxon-name-part taxon-name-part-type="species" reg="brownii">brownii</tp:taxon-name-part>
            <tp:taxon-name-part taxon-name-part-type="infraspecific-rank">var.</tp:taxon-name-part>
            <tp:taxon-name-part taxon-name-part-type="variety" reg="chloraster">chloraster</tp:taxon-name-part>
          </tp:taxon-name><tp:taxon-authority>(Baker) Baker, Gardeners Chronicle ser. 3 vol. 10: 225 (22 August 1891)</tp:taxon-authority><tp:nomenclature-citation-list><tp:nomenclature-citation><tp:taxon-name>
                <tp:taxon-name-part taxon-name-part-type="genus" reg="Lilium"/>
                <tp:taxon-name-part taxon-name-part-type="species" reg="brownii"/>
                <tp:taxon-name-part taxon-name-part-type="infraspecific-rank"/>
                <tp:taxon-name-part taxon-name-part-type="variety" reg="chloraster"/>
              </tp:taxon-name><comment>≡ <tp:taxon-name><tp:taxon-name-part taxon-name-part-type="genus" reg="Lilium">Lilium</tp:taxon-name-part><tp:taxon-name-part taxon-name-part-type="species" reg="brownii">brownii</tp:taxon-name-part><tp:taxon-name-part taxon-name-part-type="infraspecific-rank">var.</tp:taxon-name-part><tp:taxon-name-part taxon-name-part-type="variety" reg="chloraster">chloraster</tp:taxon-name-part></tp:taxon-name> (Baker) Baker, Gardeners Chronicle ser. 3 vol. 10: 225 (22 August 1891) </comment></tp:nomenclature-citation><tp:nomenclature-citation><tp:taxon-name>
                <tp:taxon-name-part taxon-name-part-type="genus" reg="Lilium"/>
                <tp:taxon-name-part taxon-name-part-type="species" reg="chloraster"/>
              </tp:taxon-name><comment>≡ <tp:taxon-name><tp:taxon-name-part taxon-name-part-type="genus" reg="Lilium">Lilium</tp:taxon-name-part><tp:taxon-name-part taxon-name-part-type="species" reg="chloraster">chloraster</tp:taxon-name-part></tp:taxon-name> (Baker) E.H.Wilson, Journal of the Royal Horticultural Society vol. 42: 36 (1916) </comment></tp:nomenclature-citation><tp:nomenclature-citation><tp:taxon-name>
                <tp:taxon-name-part taxon-name-part-type="genus" reg="Lilium"/>
                <tp:taxon-name-part taxon-name-part-type="species" reg="leucanthum"/>
                <tp:taxon-name-part taxon-name-part-type="infraspecific-rank"/>
                <tp:taxon-name-part taxon-name-part-type="variety" reg="chloraster"/>
              </tp:taxon-name><comment>≡ <tp:taxon-name><tp:taxon-name-part taxon-name-part-type="genus" reg="Lilium">Lilium</tp:taxon-name-part><tp:taxon-name-part taxon-name-part-type="species" reg="leucanthum">leucanthum</tp:taxon-name-part><tp:taxon-name-part taxon-name-part-type="infraspecific-rank">var.</tp:taxon-name-part><tp:taxon-name-part taxon-name-part-type="variety" reg="chloraster">chloraster</tp:taxon-name-part></tp:taxon-name> (Baker) E.H.Wilson, Lilies East Asia: 41 (1925). </comment></tp:nomenclature-citation><tp:nomenclature-citation><tp:taxon-name>
                <tp:taxon-name-part taxon-name-part-type="genus" reg="Lilium"/>
                <tp:taxon-name-part taxon-name-part-type="species" reg="wenshanense"/>
              </tp:taxon-name><comment>= <tp:taxon-name><tp:taxon-name-part taxon-name-part-type="genus" reg="Lilium">Lilium</tp:taxon-name-part><tp:taxon-name-part taxon-name-part-type="species" reg="wenshanense">wenshanense</tp:taxon-name-part></tp:taxon-name> L.J.Peng &amp; F.X.Li, Acta Bot. Yunnan., Suppl. 3: 33 (1990). Holotype: China, Yunnan, Wenshan “in pratis 1000–2200 m” (Cultivated Kunming Botanic Garden), 30 June 1989, <italic>L.J.Peng</italic> 89-1 (holo. KUN!), KUN304310 [barcode KUN-1219367]; isotype: China, Yunnan, Wenshan (Cult.) (iso. KUN!), KUN304309 [barcode KUN-1219364]. </comment></tp:nomenclature-citation></tp:nomenclature-citation-list></tp:nomenclature><tp:treatment-sec sec-type="Basionym" id="SECID0EV5AI"><title>Basionym.</title><p><tp:taxon-name><tp:taxon-name-part taxon-name-part-type="genus" reg="Lilium">Lilium</tp:taxon-name-part><tp:taxon-name-part taxon-name-part-type="species" reg="longiflorum">longiflorum</tp:taxon-name-part><tp:taxon-name-part taxon-name-part-type="infraspecific-rank">var.</tp:taxon-name-part><tp:taxon-name-part taxon-name-part-type="variety" reg="chloraster">chloraster</tp:taxon-name-part></tp:taxon-name> Baker, Gardeners Chronicle ser. 3 vol. 10: 66 (18 July 1891) <bold>Holotype</bold>: China, Hubei, <italic>A.Henry</italic> s.n. (Cult. July 1891, RBG Kew, floral parts in two capsules) via Charles Ford in Hong Kong (holo. K!) [K-000464716]</p></tp:treatment-sec><tp:treatment-sec sec-type="diagnosis" id="SECID0EQ6AI"><title>Diagnosis.</title><p>Differing from var. <tp:taxon-name><tp:taxon-name-part taxon-name-part-type="genus" reg="Lilium"/><tp:taxon-name-part taxon-name-part-type="species" reg="longiflorum"/><tp:taxon-name-part taxon-name-part-type="variety" reg="brownii">brownii</tp:taxon-name-part></tp:taxon-name> by the greenish colouration on the outside of the corolla. <italic><tp:taxon-name><tp:taxon-name-part taxon-name-part-type="genus" reg="Lilium">Lilium</tp:taxon-name-part><tp:taxon-name-part taxon-name-part-type="species" reg="wenshanense">wenshanense</tp:taxon-name-part></tp:taxon-name></italic> was differentiated by having articulated scales, a feature now found to vary across the range of the species.</p></tp:treatment-sec><tp:treatment-sec sec-type="distribution" id="SECID0EQABI"><title>Distribution.</title><p><bold>China</bold>: Anhui, Fujian, Gansu, Guangdong, Guangxi, Guizhou, Henan, Hubei, Hunan, Jiangxi, Shaanxi, Sichuan, Yunnan, Zhejiang.</p></tp:treatment-sec><tp:treatment-sec sec-type="ecology" id="SECID0EYABI"><title>Ecology.</title><p>Growing in open grassy meadows, rocky hillsides, open woods and amongst low scrub, 100 to 2200 m alt. Flowering in June to August.</p></tp:treatment-sec></tp:taxon-treatment>
