# Supplementary material for: ﻿The history and typification of Liliumbrownii A.Lemoinier (Liliaceae)
Source: PhytoKeys. 2022 May 5;195:29–62. doi: 10.3897/phytokeys.195.81755 (PMC9849037; doi:10.3897/phytokeys.195.81755)
Supplement: XML Treatment for Lilium brownii var. viridulum [file phytokeys.195.81755-treatment4.xml]

<!DOCTYPE tp:taxon-treatment
  PUBLIC "-//TaxonX//DTD Taxonomic Treatment Publishing DTD v0 20100105//EN" "tax-treatment-NSO.dtd">
<tp:taxon-treatment xmlns:tp="http://www.plazi.org/taxpub"><tp:treatment-meta><kwd-group><label>Taxon classification</label><kwd>
              <named-content content-type="kingdom">Plantae</named-content>
            </kwd><kwd>
              <named-content content-type="order">Liliales</named-content>
            </kwd><kwd>
              <named-content content-type="family">Liliaceae</named-content>
            </kwd></kwd-group><mixed-citation publication-type="journal"><person-group><name><surname>Compton</surname><given-names>James A.</given-names></name></person-group><article-title>﻿The history and typification of <italic><tp:taxon-name><tp:taxon-name-part taxon-name-part-type="genus" reg="Lilium">Lilium</tp:taxon-name-part><tp:taxon-name-part taxon-name-part-type="species" reg="brownii">brownii</tp:taxon-name-part></tp:taxon-name></italic> A.Lemoinier (<tp:taxon-name><tp:taxon-name-part taxon-name-part-type="family">Liliaceae</tp:taxon-name-part></tp:taxon-name>)</article-title><source>PhytoKeys</source><day>05</day><month>05</month><year>2022</year><volume>195</volume><fpage>29</fpage><lpage>62</lpage><pub-id pub-id-type="doi">10.3897/phytokeys.195.81755</pub-id></mixed-citation></tp:treatment-meta><tp:nomenclature><label>﻿</label><tp:taxon-name>
            <object-id xmlns:xlink="http://www.w3.org/1999/xlink" content-type="arpha" xlink:type="simple">64D7B725-45C3-5DC7-B4B9-86AF6E67A86D</object-id>
            <tp:taxon-name-part taxon-name-part-type="genus" reg="Lilium">Lilium</tp:taxon-name-part>
            <tp:taxon-name-part taxon-name-part-type="species" reg="brownii">brownii</tp:taxon-name-part>
            <tp:taxon-name-part taxon-name-part-type="infraspecific-rank">var.</tp:taxon-name-part>
            <tp:taxon-name-part taxon-name-part-type="variety" reg="viridulum">viridulum</tp:taxon-name-part>
          </tp:taxon-name><tp:taxon-authority>Baker, Gard. Chron. 24: 134 (1 August 1885)</tp:taxon-authority><tp:nomenclature-citation-list><tp:nomenclature-citation><tp:taxon-name>
                <tp:taxon-name-part taxon-name-part-type="genus" reg="Lilium"/>
                <tp:taxon-name-part taxon-name-part-type="species" reg="brownii"/>
              </tp:taxon-name><comment>= <tp:taxon-name><tp:taxon-name-part taxon-name-part-type="genus" reg="Lilium">Lilium</tp:taxon-name-part><tp:taxon-name-part taxon-name-part-type="species" reg="brownii">brownii</tp:taxon-name-part></tp:taxon-name> [unranked] <italic>brevifolium</italic> T.S.Ware ex Rob., The Garden 28: 115 (1 August 1885). Type not found. </comment></tp:nomenclature-citation><tp:nomenclature-citation><tp:taxon-name>
                <tp:taxon-name-part taxon-name-part-type="genus" reg="Lilium"/>
                <tp:taxon-name-part taxon-name-part-type="species" reg="brownii"/>
                <tp:taxon-name-part taxon-name-part-type="infraspecific-rank"/>
                <tp:taxon-name-part taxon-name-part-type="variety" reg="platyphyllum"/>
              </tp:taxon-name><comment>= <tp:taxon-name><tp:taxon-name-part taxon-name-part-type="genus" reg="Lilium">Lilium</tp:taxon-name-part><tp:taxon-name-part taxon-name-part-type="species" reg="brownii">brownii</tp:taxon-name-part><tp:taxon-name-part taxon-name-part-type="infraspecific-rank">var.</tp:taxon-name-part><tp:taxon-name-part taxon-name-part-type="variety" reg="platyphyllum">platyphyllum</tp:taxon-name-part></tp:taxon-name> Baker, Gard. Chron. ser. 3, 10: 225 (1891). Type not found: China, Hubei, <italic>A.Henry</italic> s.n. </comment></tp:nomenclature-citation><tp:nomenclature-citation><tp:taxon-name>
                <tp:taxon-name-part taxon-name-part-type="genus" reg="Lilium"/>
                <tp:taxon-name-part taxon-name-part-type="species" reg="aduncum"/>
              </tp:taxon-name><comment>= <tp:taxon-name><tp:taxon-name-part taxon-name-part-type="genus" reg="Lilium">Lilium</tp:taxon-name-part><tp:taxon-name-part taxon-name-part-type="species" reg="aduncum">aduncum</tp:taxon-name-part></tp:taxon-name> Stapf in Elwes, Gard. Chron., ser. 3, 70: 101 (1921). Lectotype designated here from syntypes: China, Hubei, Ichang [Yichang] and immediate neighbourhood, San-ya-yang, May 1888, <italic>A.Henry</italic> 4160 (lecto. K!) [K-000464659]; syntype: China, Hubei, Ichang,“between the mountains and the hills” received March 1886, <italic>A.Henry</italic> 514 (syn. K!) [K-000464658]. </comment></tp:nomenclature-citation><tp:nomenclature-citation><tp:taxon-name>
                <tp:taxon-name-part taxon-name-part-type="genus" reg="Lilium"/>
                <tp:taxon-name-part taxon-name-part-type="species" reg="brownii"/>
                <tp:taxon-name-part taxon-name-part-type="infraspecific-rank"/>
                <tp:taxon-name-part taxon-name-part-type="variety" reg="ferum"/>
              </tp:taxon-name><comment>= <tp:taxon-name><tp:taxon-name-part taxon-name-part-type="genus" reg="Lilium">Lilium</tp:taxon-name-part><tp:taxon-name-part taxon-name-part-type="species" reg="brownii">brownii</tp:taxon-name-part><tp:taxon-name-part taxon-name-part-type="infraspecific-rank">var.</tp:taxon-name-part><tp:taxon-name-part taxon-name-part-type="variety" reg="ferum">ferum</tp:taxon-name-part></tp:taxon-name> Stapf in Elwes, Gard. Chron., ser. 3, 70: 101 (1921). Lectotype designated here from syntypes: China, Hubei, Ichang, “Nan-to and mountains northward”, February 1887, <italic>A.Henry</italic> 2047 (lecto. K!) [K-000464656]; syntype: China, Western Hubei, June 1907 to November 1909, <italic>E.H.Wilson</italic> 1447 (syn. K!) [K-000464657]. </comment></tp:nomenclature-citation></tp:nomenclature-citation-list></tp:nomenclature><tp:treatment-sec sec-type="Holotype" id="SECID0EXEBI"><title>Holotype.</title><p>ex Japan (cultivated), Thomas Softley Ware, Hale Farm Nursery, Tottenham, London, 22 July 1885 (holo. K!) [K-000464651]. Paratype: “Hort. Ware, July 1885” (para. K!).</p></tp:treatment-sec><tp:treatment-sec sec-type="diagnosis" id="SECID0E3EBI"><title>Diagnosis.</title><p>Differing from var. <tp:taxon-name><tp:taxon-name-part taxon-name-part-type="genus" reg="Lilium"/><tp:taxon-name-part taxon-name-part-type="species" reg="brownii"/><tp:taxon-name-part taxon-name-part-type="variety" reg="brownii">brownii</tp:taxon-name-part></tp:taxon-name> and var. <tp:taxon-name><tp:taxon-name-part taxon-name-part-type="genus" reg="Lilium"/><tp:taxon-name-part taxon-name-part-type="species" reg="brownii"/><tp:taxon-name-part taxon-name-part-type="variety" reg="chloraster">chloraster</tp:taxon-name-part></tp:taxon-name> by the dark green obovate-lanceolate to oblanceolate leaves 5–7 × 1–2 cm (vs. linear to lanceolate 0.6–1 cm wide). The leaf size also decreases and becomes more sparse towards the apex of the inflorescence than in the other varieties. Corolla colour varies in the degree of colouration from finely chestnut brown markings externally to greenish.</p></tp:treatment-sec><tp:treatment-sec sec-type="distribution" id="SECID0EAGBI"><title>Distribution.</title><p><bold>China</bold>: Anhui, Fujian, Gansu, Guangxi, Guizhou, Hebei, Henan, Hubei, Hunan, Jiangsu, Jiangxi, Shaanxi, Shanxi, Sichuan, Yunnan, Zhejiang. It seems that var. <tp:taxon-name><tp:taxon-name-part taxon-name-part-type="genus" reg="Lilium"/><tp:taxon-name-part taxon-name-part-type="species" reg="brownii"/><tp:taxon-name-part taxon-name-part-type="variety" reg="viridulum">viridulum</tp:taxon-name-part></tp:taxon-name> does not occur in Guandong Province.</p></tp:treatment-sec><tp:treatment-sec sec-type="ecology" id="SECID0EXGBI"><title>Ecology.</title><p>Growing along ravines on grassy slopes, in clearings of open forests and amongst low scrub, 100 to 1000 m alt. Flowering in June and July.</p></tp:treatment-sec><tp:treatment-sec sec-type="Illustration" id="SECID0E3GBI"><title>Illustration.</title><p><ext-link xmlns:xlink="http://www.w3.org/1999/xlink" xlink:href="https://www.biodiversitylibrary.org/item/92598#page/82/mode/1up" ext-link-type="uri" xlink:type="simple">https://www.biodiversitylibrary.org/item/92598#page/82/mode/1up</ext-link> (as <italic><tp:taxon-name><tp:taxon-name-part taxon-name-part-type="genus" reg="Lilium">Lilium</tp:taxon-name-part><tp:taxon-name-part taxon-name-part-type="species" reg="japonicum">japonicum</tp:taxon-name-part></tp:taxon-name></italic>).</p></tp:treatment-sec></tp:taxon-treatment>
